# Supplementary material for: MicroRNA Profiling in Muc2 Knockout Mice of Colitis-Associated Cancer Model Reveals Epigenetic Alterations during Chronic Colitis Malignant Transformation
Source: PLoS One. 2014 Jun 18;9(6):e99132. doi: 10.1371/journal.pone.0099132 (PMC4062425; doi:10.1371/journal.pone.0099132)
Supplement: Table S2 — Primers and Probes for miRNA qRT-PCR. (XLSX) [file pone.0099132.s002.xlsx]

## Sheet: Sheet1
Bao, et al, MicroRNA profiling in Muc2 mice of colitis-associated cancer model reveals epigenetic alterations during chronic colitis malignant transformation
Table S2 Primers and Probes for miRNA qRT-PCR
Mature miRNA name	Mature miRNA sequence	RT-primer name	RT-primer sequence	F-primer name	F-primer sequence	R-primer name	R-primer sequence	Probe name	Probe sequence
>mmu-miR-146a-5p MIMAT0000158	UGAGAACUGAAUUCCAUGGGUU	RT-mmu-miR-146a-5p	GTGCAGGGTCCGAGGTCAGAGCCACCTGGGCAATTTTTTTTTTTAACCCA	F-mmu-miR-146a-5p	TTCGGTGAGAACTGAATTCCA	Universal reverse primer	CAGTGCAGGGTCCGAGGT	Universal Taqman probe	56-FAM/CAGAGCCAC/ZEN/CTGGGCAATTT/3IABkFQ
>mmu-miR-138-5p MIMAT0000150	AGCUGGUGUUGUGAAUCAGGCCG	RT-mmu-miR-138-5p	GTGCAGGGTCCGAGGTCAGAGCCACCTGGGCAATTTTTTTTTTTCGGCCT	F-mmu-miR-138-5p	TGGAGCTGGTGTTGTGAATC
>mmu-miR-5123 MIMAT0020633	UGUAGAUCCAUAUGCCAUGGUGUG	RT-mmu-miR-5123	GTGCAGGGTCCGAGGTCAGAGCCACCTGGGCAATTTTTTTTTTTCACACC	F-mmu-miR-5123	TGGTGTAGATCCATATGCCAT
>mmu-miR-196b-5p MIMAT0001081	UAGGUAGUUUCCUGUUGUUGGG	RT-mmu-miR-196b-5p	GTGCAGGGTCCGAGGTCAGAGCCACCTGGGCAATTTTTTTTTTTCCCAAC	F-mmu-miR-196b-5p	TTCGGTAGGTAGTTTCCTGTT
>mmu-miR-5099 MIMAT0020606	UUAGAUCGAUGUGGUGCUCC	RT-mmu-miR-5099	GTGCAGGGTCCGAGGTCAGAGCCACCTGGGCAATTTTTTTTTTTGGAGCA	F-mmu-miR-5099	TGTCGGTTAGATCGATGTGG
>mmu-miR-150-5p MIMAT0000160	UCUCCCAACCCUUGUACCAGUG	RT-mmu-miR-150-5p	GTGCAGGGTCCGAGGTCAGAGCCACCTGGGCAATTTTTTTTTTTCACTGG	F-mmu-miR-150-5p	CGGTCTCCCAACCCTTGTA
>mmu-miR-145a-5p MIMAT0000157	GUCCAGUUUUCCCAGGAAUCCCU	RT-mmu-miR-145a-5p	GTGCAGGGTCCGAGGTCAGAGCCACCTGGGCAATTTTTTTTTTTAGGGAT	F-mmu-miR-145a-5p	GGGTCCAGTTTTCCCAGGA
>mmu-miR-27a-3p MIMAT0000537	UUCACAGUGGCUAAGUUCCGC	RT-mmu-miR-27a-3p	GTGCAGGGTCCGAGGTCAGAGCCACCTGGGCAATTTTTTTTTTTGCGGAA	F-mmu-miR-27a-3p	TTCGGTTCACAGTGGCTAAG
>mmu-miR-23a-3p MIMAT0000532	AUCACAUUGCCAGGGAUUUCC	RT-mmu-miR-23a-3p	GTGCAGGGTCCGAGGTCAGAGCCACCTGGGCAATTTTTTTTTTTGGAAAT	F-mmu-miR-23a-3p	TCGGATCACATTGCCAGGG
>mmu-miR-705 MIMAT0003495	GGUGGGAGGUGGGGUGGGCA	RT-mmu-miR-705	GTGCAGGGTCCGAGGTCAGAGCCACCTGGGCAATTTTTTTTTTTGCCCAC	F-mmu-miR-705	TGGGGTGGGAGGTGGGG
>mmu-miR-760-3p MIMAT0003898	CGGCUCUGGGUCUGUGGGGA	RT-mmu-miR-760-3p	GTGCAGGGTCCGAGGTCAGAGCCACCTGGGCAATTTTTTTTTTTCCCCAC	F-mmu-miR-760-3p	CGGCGGCTCTGGGTCTG
>mmu-miR-1962 MIMAT0009435	AGAGGCUGGCACUGGGACACAU	RT-mmu-miR-1962	GTGCAGGGTCCGAGGTCAGAGCCACCTGGGCAATTTTTTTTTTTATGTGT	F-mmu-miR-1962	TGAGAGGCTGGCACTGGG
>mmu-miR-669c-5p MIMAT0003479	AUAGUUGUGUGUGGAUGUGUGU	RT-mmu-miR-669c-5p	GTGCAGGGTCCGAGGTCAGAGCCACCTGGGCAATTTTTTTTTTTACACAC	F-mmu-miR-669c-5p	TTCGGATAGTTGTGTGTGGAT
>mmu-miR-3104-5p MIMAT0014939	UAGGGGGCAGGAGCCGGAGCCCUCU	RT-mmu-miR-3104-5p	GTGCAGGGTCCGAGGTCAGAGCCACCTGGGCAATTTTTTTTTTTAGAGGG	F-mmu-miR-3104-5p	TAGGGGGCAGGAGCCGGAG
>mmu-miR-5132-5p MIMAT0020643	GCGUGGGGUGGUGGACUCAGG	RT-mmu-miR-5132-5p	GTGCAGGGTCCGAGGTCAGAGCCACCTGGGCAATTTTTTTTTTTCCTGAG	F-mmu-miR-5132-5p	GGGCGTGGGGTGGTGGA
>hsa-miR-145-5p MIMAT0000437	GUCCAGUUUUCCCAGGAAUCCCU	RT-hsa-miR-145-5p	GTGCAGGGTCCGAGGTCAGAGCCACCTGGGCAATTTTTTTTTTTAGGGAT	F-hsa-miR-145-5p	GGGTCCAGTTTTCCCAGGA
>hsa-miR-196b-5p MIMAT0001080	UAGGUAGUUUCCUGUUGUUGGG	RT-hsa-miR-196b-5p	GTGCAGGGTCCGAGGTCAGAGCCACCTGGGCAATTTTTTTTTTTCCCAAC	F-hsa-miR-196b-5p	TTCGGTAGGTAGTTTCCTGTT
>hsa-miR-138-5p MIMAT0000430	AGCUGGUGUUGUGAAUCAGGCCG	RT-hsa-miR-138-5p	GTGCAGGGTCCGAGGTCAGAGCCACCTGGGCAATTTTTTTTTTTCGGCCT	F-hsa-miR-138-5p	TGGAGCTGGTGTTGTGAATC
>hsa-miR-146a-5p MIMAT0000449	UGAGAACUGAAUUCCAUGGGUU	RT-hsa-miR-146a-5p	GTGCAGGGTCCGAGGTCAGAGCCACCTGGGCAATTTTTTTTTTTAACCCA	F-hsa-miR-146a-5p	TTCGGTGAGAACTGAATTCCA
>hsa-miR-122-5p MIMAT0000421	UGGAGUGUGACAAUGGUGUUUG	RT-hsa-miR-122-5p	GTGCAGGGTCCGAGGTCAGAGCCACCTGGGCAATTTTTTTTTTTCAAACA	F-hsa-miR-122-5p	CGGTGGAGTGTGACAATGG
>hsa-miR-7-5p MIMAT0000252	UGGAAGACUAGUGAUUUUGUUGU	RT-hsa-miR-7-5p	GTGCAGGGTCCGAGGTCAGAGCCACCTGGGCAATTTTTTTTTTTACAACA	F-hsa-miR-7-5p	TCGGTGGAAGACTAGTGATTT
		RT-SNORD44	GTGCAGGGTCCGAGGTCAGAGCCACCTGGGCAATTTTTTTTTTTagtcag	F-snord44	TGGCCTGGATGATGATAAGCA
		RT-SNORD47/519b-3p	GTGCAGGGTCCGAGGTCAGAGCCACCTGGGCAATTTTTTTTTTTaacctc	F-snord47	CGCCAATGATGTAATGATTCTG
